# Supplementary material for: Increased demand for amphetamine treatment in rural Australia
Source: Addict Sci Clin Pract. 2019 Apr 1;14:13. doi: 10.1186/s13722-019-0144-6 (PMC6442410; doi:10.1186/s13722-019-0144-6)
Supplement: Supplementary file 2 — Additional file 2: Estimated coefficients (slopes) for the logistic regression model. [file 13722_2019_144_MOESM2_ESM.xls]

## Sheet: Sheet1
Additional File 2: Estimated coefficients (slopes) for the logistic regression model
		Estimate	Std Err
1	(Intercept)	-0.55355	0.21973
2	Age	-0.03487	0.00707
3	Sex [Female]	0.97144	0.2534
4	Year [10/11]	-1.04258	0.3057
5	Year [15/16]	1.9884	0.26327
6	Indigenous [Yes]	-0.08339	0.06611
7	Usual Accommodation [Temp accom or homeless]	0.59627	0.10654
8	Usual Accommodation [Unknown/Other]	-0.38074	0.19708
9	Source of Referral [Health care]	-0.25231	0.1054
10	Source of Referral [Legal]	-0.15238	0.08019
11	Source of Referral [Other]	-0.21598	0.10821
12	Source of Referral [Other AOD]	0.06461	0.09859
13	Source of Income [Through Employment]	-1.02975	0.13202
14	Source of Income [No income]	0.12065	0.17484
15	Source of Income [Unknown]	-0.66663	0.16477
16	Living Arrangement [Alone]	-0.08034	0.08252
17	Living Arrangement [Unknown/Others]	-0.11465	0.17919
18	Living Arrangement [With spouse and/or children]	0.00012	0.08283
19	Age:Sex [Female]	-0.02549	0.00775
20	Age:Year [10/11]	0.01724	0.00949
21	Age:Year [15/16]	-0.0221	0.00775
22	Sex [Female]:Year[10/11]	-0.39046	0.19637
23	Sex [Female]:Year[15/16]	0.00146	0.15495
