# Supplementary material for: Increased demand for amphetamine treatment in rural Australia
Source: Addict Sci Clin Pract. 2019 Apr 1;14:13. doi: 10.1186/s13722-019-0144-6 (PMC6442410; doi:10.1186/s13722-019-0144-6)
Supplement: Supplementary file 3 — Additional file 3: Estimated variance-covariance matrix for the estimated parameters in the logistic regression model. [file 13722_2019_144_MOESM3_ESM.xls]

## Sheet: Sheet1
Additional File 3: Estimated variance-covariance matrix for the estimated parameters in the logistic regression model
	1	2	3	4	5	6	7	8	9	10	11	12	13	14	15	16	17	18	19	20	21	22	23
1	0.04828	-0.00135	-0.02026	-0.04132	-0.04073	-0.00146	-0.00115	0.00074	-0.00201	-0.00398	-0.00336	-0.00204	-0.00215	-0.00141	-0.00067	-0.00033	-0.00159	-0.00058	0.00048	0.00123	0.0012	0.0047	0.00471
2	-0.00135	5e-05	0.00052	0.00122	0.0012	1e-05	2e-05	-2e-05	-2e-05	3e-05	1e-05	-3e-05	3e-05	2e-05	1e-05	-7e-05	-1e-05	-6e-05	-2e-05	-4e-05	-4e-05	-2e-05	-1e-05
3	-0.02026	0.00052	0.06421	0.00827	0.00585	-0.00027	-0.00014	-0.00074	-0.00072	0.00134	-0.00011	0.00023	0.00063	0.00135	0.00035	-0.00013	0.00056	-0.0003	-0.00171	-0.00016	-9e-05	-0.0095	-0.00873
4	-0.04132	0.00122	0.00827	0.09345	0.04089	-0.00017	0.00049	-0.00185	0.00079	0.00027	0.00027	7e-05	0.00022	-0.00052	-0.00046	0.00023	0.00221	-0.00012	-7e-05	-0.00266	-0.00121	-0.01288	-0.00599
5	-0.04073	0.0012	0.00585	0.04089	0.06931	-0.00122	0.00104	-0.0045	0.00026	0.00136	-0.0001	0.00039	-0.00019	-0.00177	-0.00241	0.00011	0.00302	-0.00015	3e-05	-0.00121	-0.00197	-0.00647	-0.01004
6	-0.00146	1e-05	-0.00027	-0.00017	-0.00122	0.00437	-0.00035	0.00038	2e-05	-0.00067	-0.00012	-0.00033	0.0009	0.00074	-2e-05	0.00032	-0.00077	-7e-05	0	0	3e-05	-0.00011	-8e-05
7	-0.00115	2e-05	-0.00014	0.00049	0.00104	-0.00035	0.01135	0.00578	-6e-05	-5e-05	-4e-05	0.00012	0.00075	-0.00075	0.00028	-0.00339	-0.00689	-0.00023	3e-05	-1e-05	-1e-05	-0.00074	-0.00014
8	0.00074	-2e-05	-0.00074	-0.00185	-0.0045	0.00038	0.00578	0.03884	0.00056	0.00074	-0.00042	0.00066	-0.0002	0.00113	-0.00828	-0.00167	-0.0235	3e-05	1e-05	3e-05	0.0001	0.00012	0.00014
9	-0.00201	-2e-05	-0.00072	0.00079	0.00026	2e-05	-6e-05	0.00056	0.01111	0.00239	0.00242	0.00245	-0.00029	-9e-05	0.00065	-4e-05	-0.00054	2e-05	-1e-05	-3e-05	2e-05	0.00075	0.00076
10	-0.00398	3e-05	0.00134	0.00027	0.00136	-0.00067	-5e-05	0.00074	0.00239	0.00643	0.00255	0.00246	-0.00021	-0.00033	0.00073	0.00028	-0.00053	4e-05	-3e-05	0	-1e-05	0.00032	-0.00017
11	-0.00336	1e-05	-0.00011	0.00027	-0.0001	-0.00012	-4e-05	-0.00042	0.00242	0.00255	0.01171	0.00239	-0.00099	-0.00103	0.00103	0.00035	0.00058	0.00011	-1e-05	1e-05	3e-05	0.00047	0.00018
12	-0.00204	-3e-05	0.00023	7e-05	0.00039	-0.00033	0.00012	0.00066	0.00245	0.00246	0.00239	0.00972	0.00032	-0.00014	0.00111	-0.00011	-0.00064	-2e-05	-1e-05	2e-05	2e-05	-0.00025	-0.00023
13	-0.00215	3e-05	0.00063	0.00022	-0.00019	0.0009	0.00075	-0.0002	-0.00029	-0.00021	-0.00099	0.00032	0.01743	0.0013	0.00102	-0.0001	-0.00017	-0.00101	0	-1e-05	1e-05	0.00023	2e-05
14	-0.00141	2e-05	0.00135	-0.00052	-0.00177	0.00074	-0.00075	0.00113	-9e-05	-0.00033	-0.00103	-0.00014	0.0013	0.03057	0.00153	0.00044	-0.00177	-5e-05	-5e-05	1e-05	3e-05	0.00067	0.00066
15	-0.00067	1e-05	0.00035	-0.00046	-0.00241	-2e-05	0.00028	-0.00828	0.00065	0.00073	0.00103	0.00111	0.00102	0.00153	0.02715	-0.00023	-0.00387	-0.00022	-1e-05	0	5e-05	0.00042	-0.00013
16	-0.00033	-7e-05	-0.00013	0.00023	0.00011	0.00032	-0.00339	-0.00167	-4e-05	0.00028	0.00035	-0.00011	-0.0001	0.00044	-0.00023	0.00681	0.00433	0.00259	-1e-05	0	1e-05	0.00022	-0.00038
17	-0.00159	-1e-05	0.00056	0.00221	0.00302	-0.00077	-0.00689	-0.0235	-0.00054	-0.00053	0.00058	-0.00064	-0.00017	-0.00177	-0.00387	0.00433	0.03211	0.00231	-2e-05	-4e-05	-7e-05	-4e-05	-0.00023
18	-0.00058	-6e-05	-0.0003	-0.00012	-0.00015	-7e-05	-0.00023	3e-05	2e-05	4e-05	0.00011	-2e-05	-0.00101	-5e-05	-0.00022	0.00259	0.00231	0.00686	-2e-05	1e-05	2e-05	-0.00019	2e-05
19	0.00048	-2e-05	-0.00171	-7e-05	3e-05	0	3e-05	1e-05	-1e-05	-3e-05	-1e-05	-1e-05	0	-5e-05	-1e-05	-1e-05	-2e-05	-2e-05	6e-05	0	0	-0.00018	-0.00021
20	0.00123	-4e-05	-0.00016	-0.00266	-0.00121	0	-1e-05	3e-05	-3e-05	0	1e-05	2e-05	-1e-05	1e-05	0	0	-4e-05	1e-05	0	9e-05	4e-05	9e-05	5e-05
21	0.0012	-4e-05	-9e-05	-0.00121	-0.00197	3e-05	-1e-05	0.0001	2e-05	-1e-05	3e-05	2e-05	1e-05	3e-05	5e-05	1e-05	-7e-05	2e-05	0	4e-05	6e-05	7e-05	9e-05
22	0.0047	-2e-05	-0.0095	-0.01288	-0.00647	-0.00011	-0.00074	0.00012	0.00075	0.00032	0.00047	-0.00025	0.00023	0.00067	0.00042	0.00022	-4e-05	-0.00019	-0.00018	9e-05	7e-05	0.03856	0.01543
23	0.00471	-1e-05	-0.00873	-0.00599	-0.01004	-8e-05	-0.00014	0.00014	0.00076	-0.00017	0.00018	-0.00023	2e-05	0.00066	-0.00013	-0.00038	-0.00023	2e-05	-0.00021	5e-05	9e-05	0.01543	0.02401
Note: The order of the parameters follows the order in Additional File 2.
